# Supplementary material for: Contextually Appropriate Tools and Solutions to Facilitate Healthy Eating Identified by People with Type 2 Diabetes
Source: Nutrients. 2021 Jul 3;13(7):2301. doi: 10.3390/nu13072301 (PMC8308352; doi:10.3390/nu13072301)
Supplement: Supplementary file 1 [file nutrients-13-02301-s001.zip]

Archive with 9 entries (8 files):
- Final V_Jun 2, 2021_Supplementary File 1.pdf
- __MACOSX/
- __MACOSX/._Final V_Jun 2, 2021_Supplementary File 1.pdf
- Final V_Jun 2, 2021_Supplementary File 3.pdf
- __MACOSX/._Final V_Jun 2, 2021_Supplementary File 3.pdf
- Final V_Jun 2, 2021_Supplementary File 2.pdf
- __MACOSX/._Final V_Jun 2, 2021_Supplementary File 2.pdf
- Final V_Jun 2, 2021_Supplementary File 4.pdf
- __MACOSX/._Final V_Jun 2, 2021_Supplementary File 4.pdf
